# Supplementary material for: Large scale active-learning-guided exploration for in vitro protein production optimization
Source: Nat Commun. 2020 Apr 20;11:1872. doi: 10.1038/s41467-020-15798-5 (PMC7170859; doi:10.1038/s41467-020-15798-5)
Supplement: Supplementary file 5 — Source Data [file 41467_2020_15798_MOESM5_ESM.xlsx]

## Sheet: Figure1
Panel a
Cell-free composition	ref	A	B	C	D
Mg-glutamate (mM)	4	1.2	4	1.2	4
K-glutamate (mM)	80	80	8	24	80
Amino Acid (mM)	1.5	0.45	0.15	0.15	0.45
tRNA (mg/ml)	0.2	0.02	0.02	0.02	0.2
coA (mM)	0.26	0.026	0.026	0.13	0.26
NAD (mM)	0.33	0.033	0.033	0.165	0.099
cAMP (mM)	0.75	0.375	0.075	0.375	0.375
Folinic Acid (mM)	0.068	0.0068	0.0068	0.034	0.034
Spermidine (mM)	1	0.1	0.1	0.5	0.5
3-PGA (mM)	30	3	3	15	9
NTP (mM)	1.5	0.45	0.15	0.45	1.5
Panel b
	Yield	std
ref	1	0.108604
A	3.09651	0.0767243
B	6.62556	0.489174
C	7.42091	0.664793
D	11.1752	0.891022

## Sheet: Figure 2
Panel a
Cell-free composition
Mg-glutamate (mM)	4	0.4	4	1.2	4	2	2	0.4	4	2	2	4	2	0.4	1.2	0.4	0.4	2	2	4	1.2	0.4	2	1.2	2	4	1.2	0.4	4	4	4	0.4	0.4	0.4	1.2	0.4	2	2	1.2	1.2	4	2	1.2	0.4	0.4	1.2	1.2	1.2	0.4
K-glutamate (mM)	80	80	80	40	80	24	24	24	80	24	24	80	8	8	40	8	24	8	40	80	8	40	24	24	40	8	8	8	80	80	80	8	8	8	24	8	40	8	24	24	80	24	8	8	24	8	24	8	8
Amino Acid (mM)	1.5	1.5	1.5	0.45	0.15	0.75	0.45	0.15	1.5	0.15	0.45	1.5	0.45	0.75	0.15	0.75	0.45	0.75	0.15	1.5	0.45	0.45	0.45	0.75	0.45	1.5	0.75	0.15	1.5	1.5	1.5	0.75	0.15	0.45	0.75	0.45	0.15	0.15	0.45	0.45	1.5	0.75	0.75	0.45	0.45	0.75	0.45	0.45	0.15
tRNA (mg/ml)	0.2	0.2	0.2	0.02	0.2	0.1	0.02	0.02	0.2	0.02	0.06	0.2	0.06	0.06	0.02	0.1	0.02	0.06	0.1	0.2	0.06	0.1	0.06	0.1	0.06	0.2	0.02	0.02	0.02	0.2	0.2	0.1	0.1	0.02	0.06	0.02	0.1	0.06	0.06	0.06	0.2	0.06	0.06	0.06	0.1	0.1	0.06	0.02	0.02
coA (mM)	0.26	0.26	0.26	0.078	0.26	0.13	0.078	0.026	0.26	0.026	0.026	0.26	0.026	0.026	0.078	0.13	0.13	0.026	0.13	0.026	0.026	0.078	0.078	0.078	0.13	0.26	0.13	0.026	0.26	0.26	0.26	0.13	0.026	0.026	0.13	0.13	0.078	0.13	0.026	0.026	0.26	0.026	0.026	0.078	0.078	0.078	0.078	0.026	0.026
NAD (mM)	0.33	0.33	0.33	0.165	0.33	0.165	0.033	0.165	0.33	0.033	0.033	0.33	0.099	0.165	0.033	0.165	0.099	0.099	0.033	0.33	0.033	0.099	0.033	0.099	0.033	0.33	0.099	0.033	0.33	0.33	0.33	0.099	0.165	0.099	0.165	0.033	0.033	0.165	0.033	0.033	0.033	0.033	0.033	0.033	0.165	0.165	0.033	0.033	0.033
cAMP (mM)	0.75	0.75	0.75	0.375	0.75	0.225	0.375	0.375	0.75	0.225	0.075	0.75	0.075	0.375	0.225	0.075	0.075	0.375	0.075	0.75	0.375	0.375	0.225	0.075	0.225	0.75	0.375	0.075	0.75	0.75	0.075	0.375	0.375	0.075	0.375	0.225	0.225	0.075	0.075	0.225	0.75	0.075	0.075	0.375	0.225	0.075	0.375	0.375	0.075
Folinic Acid (mM)	0.068	0.068	0.068	0.0204	0.068	0.0068	0.0068	0.0068	0.068	0.0204	0.0068	0.068	0.0204	0.034	0.034	0.0204	0.0204	0.0068	0.0068	0.068	0.034	0.0068	0.0204	0.0204	0.0068	0.068	0.0068	0.0068	0.068	0.0068	0.068	0.0068	0.0204	0.0204	0.034	0.0204	0.0204	0.034	0.034	0.0204	0.068	0.0204	0.0068	0.0068	0.0204	0.034	0.0204	0.0068	0.0068
Spermidine (mM)	1	1	1	0.3	1	0.1	0.5	0.1	0.1	0.1	0.5	1	0.5	0.5	0.1	0.5	0.1	0.1	0.3	1	0.5	0.3	0.5	0.3	0.5	1	0.5	0.1	1	1	1	0.3	0.1	0.1	0.1	0.5	0.1	0.3	0.3	0.5	1	0.1	0.5	0.1	0.3	0.1	0.3	0.5	0.1
3-PGA (mM)	30	30	30	9	30	9	3	9	30	15	9	30	9	9	9	15	9	15	9	30	9	3	9	15	3	30	9	30	30	30	30	9	9	9	3	15	9	9	9	9	30	15	3	9	9	3	15	15	3
NTP (mM)	1.5	1.5	0.15	0.75	1.5	0.15	0.45	0.15	1.5	0.15	0.45	0.45	0.15	0.15	0.15	0.15	0.15	0.15	0.15	1.5	0.45	0.15	0.15	0.15	0.45	1.5	0.75	0.15	1.5	1.5	1.5	0.75	0.45	0.45	0.45	0.75	0.45	0.15	0.45	0.45	1.5	0.75	0.75	0.45	0.45	0.15	0.15	0.15	1.5
[truncated: 53 more columns]

## Sheet: Figure 3
					Panel a
					Iteration 1	Yield	1e-05	1e-05	1e-05	1e-05	0.147	0.163	0.222	0.263	0.354	0.47	0.499	0.563	0.587	0.826	0.845	0.86	1.032	1.106	1.186	1.503	1.625	1.776	1.8	1.83	1.956	1.963	2.025	2.039	2.066	2.159	2.22	2.322	2.418	2.459	2.5	2.532	2.605	2.625	2.677	2.961	3.075	3.126	3.184
						std	0.94	0.095	0.77	0.131	0.233	0.113	1.364	0.091	0.63	0.115	0.239	0.191	1.045	0.325	0.708	0.2	0.387	0.176	0.71	1.533	1.269	0.42	1.263	0.286	1.906	0.12	0.062	0.083	1.477	0.913	0.529	0.176	0.478	1.262	0.264	0.505	0.613	0.092	2.052	1.997	2.236	0.513	0.252
						median	3.71	Max	10.06
					Iteration 2	Yield	2.624	3.242	3.295	3.387	3.417	3.535	4.122	4.177	4.19	4.2	4.374	4.503	4.585	4.674	4.675	4.678	4.74	4.774	4.817	4.925	4.967	5.005	5.15	5.179	5.179	5.243	5.377	5.486	5.909	5.999	6.383	6.41	6.41	6.555	6.668	6.725	7.057	7.063	7.072	7.13	7.141	7.187	7.324
						std	0.612	0.53	0.073	0.025	0.067	0.385	0.097	0.16	0.218	0.161	0.081	0.111	0.164	0.223	0.089	0.074	0.088	0.064	0.12	0.112	0.131	0.125	0.33	0.75	0.185	0.098	0.147	0.081	2.017	0.139	0.298	0.23	0.11	0.35	0.087	0.625	0.38	0.175	0.076	0.221	0.388	0.342	0.125
						mean	8.63	Max	15.36
					Iteration 3	Yield	0.619	0.892	1.394	1.395	1.772	2.3	2.53	2.666	3.209	3.345	3.882	4.469	4.483	4.66	4.785	5.206	5.446	5.527	5.62	5.624	5.673	5.752	5.861	5.921	5.922	6.02	6.021	6.059	6.124	6.407	6.463	6.65	6.706	6.847	6.96	6.966	7.115	7.122	7.197	7.213	7.279	7.694	7.816
						std	0.085	0.152	0.487	1.042	0.596	1.592	1.927	0.608	0.441	1.634	0.549	0.041	1.659	2.224	1.135	0.296	0.324	2.623	0.762	2.278	0.254	2.062	0.776	0.256	0.55	1.092	0.053	0.771	0.061	1.557	0.8	1.425	1.292	2.49	0.259	0.716	0.455	1.198	2.695	0.419	1.009	0.284	0.223
						mean	8.38	Max	14.59
					Iteration 4	Yield	1.526	1.872	2.262	2.471	2.48	3.561	3.888	4.503	5.758	6.398	6.779	6.993	7.022	7.086	7.127	7.406	7.853	7.943	8.214	8.289	8.31	8.347	8.348	8.357	8.605	8.802	9.039	9.046	9.071	9.126	9.145	9.151	9.16	9.192	9.319	9.416	9.51	9.56	9.56	9.576	9.68	9.729	9.729
						std	0.006	0.097	0.125	0.419	0.593	0.523	0.237	0.039	1.724	2.913	2.465	1.695	0.942	3.056	1.955	1.607	2.176	1.777	3.025	0.334	3.285	1.446	0.544	2.398	2.46	2.109	0.44	2.097	0.484	1.249	3.214	0.892	0.153	0.604	1.733	3.356	3.132	0.079	0.006	2.245	0.33	0.3	0.521
						mean	10.09	Max	15.77
					Iteration 5	Yield	5.884	5.912	5.991	6	6.093	6.157	6.376	6.415	6.722	6.857	6.946	7.111	7.13	7.214	7.29	7.29	7.513	7.619	7.83	7.869	7.884	8.204	8.385	8.546	8.651	8.664	9.26	9.374	9.561	9.745	9.895	9.931	9.933	9.959	10.073	10.103	10.188	10.243	10.262	10.316	10.483	10.504	10.68
						std	0.117	0.135	0.49	0.582	0.853	0.861	0.259	2.37	1.265	0.53	1.044	0.943	0.342	1.036	0.354	0.982	1.22	0.659	1.035	0.742	0.794	0.972	1.379	2.008	1.333	0.914	2.004	0.472	1.188	1.88	1.521	1.211	2.145	0.567	0.826	0.387	0.549	1.124	0.309	2.213	1.169	0.73	0.503
						mean	11.32	Max	16.47
					Iteration 6	Yield	0.108	0.257	0.321	0.347	0.384	0.405	0.467	0.532	0.581	0.801	1.045	1.298	1.344	1.515	1.521	1.522	1.598	1.614	1.728	1.927	2.009	2.021	2.799	9.807	11.405	12.024	12.195	12.532	12.841	12.888	12.961	13.125	13.322	13.339	13.485	13.485	13.498	13.513	13.599	13.629	13.63	14.505	14.63
						std	0.098	0.091	0.05	0.074	0.074	0.065	0.11	0.25	0.099	0.163	0.059	0.231	0.477	0.482	0.313	0.248	0.333	0.067	0.149	0.312	0.359	0.132	0.243	3.367	2.561	0.57	0.444	0.571	3.151	0.359	1.565	0.855	0.98	1.85	0.541	1.674	2.626	0.619	0.483	1.045	1.523	2.092	0.246
						mean	17.03	Max	36.16
					Iteration 7	Yield	14.433	14.627	14.678	15.064	15.128	15.203	15.382	15.398	15.41	15.479	15.523	15.581	15.759	16.131	16.249	16.264	16.493	16.557	16.594	16.618	16.641	16.647	16.787	16.817	17.311	17.574	18.901	18.93	19.061	19.19	19.266	19.425	19.432	19.619	19.685	19.936	20.088	20.123	20.144	20.371	20.49	20.632	20.706
						std	0.261	0.538	0.474	0.267	0.5	0.13	0.778	0.745	0.793	0.386	1.1	0.249	0.494	0.438	0.573	0.514	0.566	0.226	0.622	0.812	3.532	1.27	3.136	0.595	2.486	2.501	2.821	2.259	0.255	2.192	0.932	2.849	0.821	0.742	0.139	0.587	0.568	0.76	1.396	0.176	0.97	1.549	2.308
						mean	21.46	Max	33.93
					Iteration 8	Yield	1.07	1.328	1.471	1.707	1.723	1.815	1.818	1.928	1.997	2.034	2.244	2.316	2.42	2.494	2.546	2.547	2.683	2.745	2.877	2.933	2.989	3.051	3.33	10.398	12.738	13.073	13.195	13.212	13.66	13.691	14.01	14.025	14.155	14.243	14.261	14.325	14.396	14.517	14.53	14.571	14.59	14.936	15.086
						std	0.188	0.136	0.018	0.291	0.358	0.288	0.095	0.197	0.495	0.513	0.403	0.375	0.619	0.74	0.374	0.46	0.651	0.128	0.267	0.642	0.178	0.67	0.469	0.136	0.22	0.668	1.469	0.199	0.987	0.373	0.714	0.304	0.38	0.731	0.678	1.441	0.242	0.183	0.055	0.549	0.455	0.416	0.749
						mean	16.77	Max	23.83
					Iteration 9	Yield	19.205	19.396	19.594	19.711	20.461	20.894	21.163	21.28	21.308	21.392	21.761	21.862	21.917	21.96	21.985	22.113	22.167	22.188	22.265	22.414	22.616	22.652	22.71	22.741	22.755	22.76	22.815	22.93	22.955	22.969	22.995	23.002	23.081	23.103	23.13	23.221	23.263	23.313	23.37	23.624	23.809	23.906	24.087
						std	1.032	1.442	1.687	0.225	0.487	1.209	0.676	0.721	1.327	1.987	0.53	3.05	1.035	0.94	1.377	0.505	1.845	1.807	0.753	1.253	1.928	2.318	0.866	0.601	1.11	0.468	0.964	1.57	3.751	1.084	0.746	1.086	1.017	1.3	3.127	1.179	1.193	0.895	0.925	1.219	0.938	1.481	1.411
						mean	24.36	Max	29.31
					Iteration 10	Yield	15.946	16.321	17.056	17.432	17.504	17.645	18.023	18.397	18.886	18.907	19.205	19.24	19.275	19.392	19.469	19.639	19.725	19.752	19.793	19.832	19.876	19.88	19.943	19.952	19.988	20.056	20.268	20.389	20.498	20.525	20.598	20.733	20.769	20.805	20.989	21.181	21.215	21.281	21.296	21.324	21.423	21.456	21.496
						std	0.496	0.736	0.211	0.09	4.917	2.687	0.249	0.933	0.04	1.066	0.317	0.58	0.561	0.684	0.643	0.102	1.682	0.86	0.943	0.49	1.411	1.018	0.228	1.664	0.597	0.458	1.1	0.202	0.248	1.058	0.653	0.713	1.117	1.248	0.786	0.741	2.133	0.354	0.499	0.622	1.21	1.548	0.646
						mean	21.79	Max	26.53
					Panel b
						5-fold score	scores_std
					Iteration 1	0.0359191	0.089253
					Iteration 2	0.664266	0.133155
					Iteration 3	0.51808	0.0819453
					Iteration 4	0.581702	0.0536584
					Iteration 5	0.651243	0.0579284
					Iteration 6	0.813251	0.0214961
					Iteration 7	0.904396	0.0166331
					Iteration 8	0.912388	0.0120899
					Iteration 9	0.925536	0.0140485
					Iteration 10	0.926274	0.010525
Panel a
					Panel c
Cell-free composition
Mg-glutamate (mM)	4	0.4	4	1.2	4	4	2	2	4	0.4	4	4	4	4	2	4	2	2	4	4	4	2	1.2	4	0.4	1.2	0.4	0.4	0.4	4	4	2	2	4	4	4	0.4	0.4	4	4	4	4	4	2	4	4	1.2	4	4
K-glutamate (mM)	80	80	80	40	80	80	24	24	80	24	40	80	80	80	80	80	24	24	80	80	80	8	40	80	8	40	8	40	24	80	80	8	40	80	80	80	40	40	80	80	80	80	80	40	80	80	8	80	80
Amino Acid (mM)	1.5	1.5	1.5	0.45	1.5	0.15	0.75	0.45	1.5	0.15	1.5	1.5	1.5	1.5	1.5	1.5	0.15	0.45	1.5	1.5	1.5	0.45	0.15	0.15	0.75	0.15	0.75	0.15	0.45	0.75	0.15	0.75	0.15	0.15	0.15	0.15	0.15	0.15	0.45	1.5	0.15	0.45	0.15	0.45	0.15	0.45	0.45	0.45	0.45
tRNA (mg/ml)	0.2	0.2	0.2	0.02	0.2	0.2	0.1	0.02	0.2	0.02	0.2	0.1	0.2	0.2	0.2	0.2	0.02	0.06	0.2	0.2	0.2	0.06	0.1	0.06	0.06	0.02	0.1	0.06	0.02	0.2	0.06	0.06	0.1	0.02	0.06	0.1	0.02	0.1	0.2	0.2	0.02	0.02	0.06	0.1	0.1	0.02	0.06	0.1	0.06
coA (mM)	0.26	0.26	0.26	0.078	0.26	0.26	0.13	0.078	0.13	0.026	0.26	0.26	0.26	0.26	0.26	0.26	0.026	0.026	0.26	0.26	0.26	0.026	0.026	0.026	0.026	0.078	0.13	0.026	0.13	0.26	0.026	0.026	0.13	0.026	0.026	0.026	0.026	0.078	0.026	0.026	0.078	0.026	0.078	0.078	0.026	0.026	0.026	0.026	0.026
NAD (mM)	0.33	0.33	0.33	0.165	0.33	0.33	0.165	0.033	0.33	0.165	0.33	0.33	0.33	0.33	0.33	0.33	0.033	0.033	0.165	0.33	0.33	0.099	0.165	0.33	0.165	0.033	0.165	0.165	0.099	0.33	0.099	0.099	0.033	0.033	0.099	0.33	0.099	0.165	0.033	0.33	0.165	0.033	0.165	0.099	0.033	0.033	0.033	0.033	0.165
cAMP (mM)	0.75	0.75	0.75	0.375	0.75	0.75	0.225	0.375	0.75	0.375	0.75	0.75	0.75	0.75	0.75	0.375	0.225	0.075	0.75	0.75	0.75	0.075	0.075	0.075	0.375	0.225	0.075	0.075	0.075	0.75	0.225	0.375	0.075	0.075	0.225	0.075	0.075	0.075	0.075	0.75	0.075	0.075	0.075	0.075	0.075	0.075	0.375	0.075	0.075
Folinic Acid (mM)	0.068	0.068	0.068	0.0204	0.068	0.068	0.0068	0.0068	0.068	0.0068	0.068	0.068	0.068	0.034	0.068	0.068	0.0204	0.0068	0.068	0.068	0.068	0.0204	0.0068	0.034	0.034	0.034	0.0204	0.0068	0.0204	0.068	0.068	0.0068	0.0068	0.068	0.0204	0.034	0.034	0.0068	0.0068	0.068	0.0204	0.0204	0.0068	0.0204	0.0204	0.034	0.034	0.0068	0.0068
Spermidine (mM)	1	1	1	0.3	1	1	0.1	0.5	1	0.1	1	1	0.1	1	1	1	0.1	0.5	1	1	1	0.5	0.1	1	0.5	0.1	0.5	0.1	0.1	1	1	0.1	0.3	1	1	1	0.1	0.1	1	1	1	1	1	0.3	1	1	0.5	1	1
3-PGA (mM)	30	30	30	9	30	30	9	3	30	9	30	30	30	30	30	30	15	9	30	30	15	9	15	9	9	9	15	15	9	30	9	15	9	9	9	9	15	15	9	30	9	9	9	9	9	9	9	9	9
NTP (mM)	0.45	1.5	0.15	0.75	0.75	1.5	0.15	0.45	1.5	0.15	1.5	1.5	1.5	1.5	1.5	1.5	0.15	0.45	1.5	1.5	1.5	0.15	0.75	1.5	0.15	0.15	0.15	0.75	0.15	1.5	1.5	0.15	0.15	1.5	1.5	1.5	0.75	0.75	1.5	1.5	1.5	1.5	1.5	0.75	1.5	1.5	0.45	1.5	1.5
Yield	1e-05	1e-05	1e-05	1e-05	0.108	0.147	0.163	0.222	0.257	0.263	0.321	0.347	0.354	0.384	0.405	0.467	0.47	0.499	0.532	0.563	0.581	0.587	0.619	0.801	0.826	0.845	0.86	0.892	1.032	1.045	1.07	1.106	1.186	1.298	1.328	1.344	1.394	1.395	1.471	1.503	1.515	1.521	1.522	1.526	1.598	1.614	1.625	1.707	1.723
Panel b
	Mutual information score
Mg-glutamate (mM)	0.663872				Panel d
K-glutamate (mM)	0.750266					Mutual information score
Amino Acid (mM)	0.288696				Mg-glutamate (mM)	0.663872
tRNA (mg/ml)	0.00775136				K-glutamate (mM)	0.750266
coA (mM)	0.044844				Amino Acid (mM)	0.288696
NAD (mM)	0				tRNA (mg/ml)	0.00775136
cAMP (mM)	0.157642				coA (mM)	0.044844
Folinic Acid (mM)	0.0262367				NAD (mM)	0
Spermidine (mM)	0.405607				cAMP (mM)	0.157642
3-PGA (mM)	0.430226				Folinic Acid (mM)	0.0262367
NTP (mM)	0.692795				Spermidine (mM)	0.405607
					3-PGA (mM)	0.430226
					NTP (mM)	0.692795
[truncated: 968 more columns]

## Sheet: Figure 4
Panel a
Training set
Cell-free composition
Mg-glutamate (mM)		4	4	4	1.2	1.2	0.4	2	2	2	2	4	4	2	4	4	4	4	4	4	4
K-glutamate (mM)		80	80	80	8	40	24	40	40	40	40	80	80	80	80	80	80	80	80	80	80
Amino Acid (mM)		0.45	0.45	1.5	0.15	0.15	0.45	0.15	0.45	0.45	0.45	0.15	0.15	1.5	0.45	1.5	0.75	1.5	1.5	1.5	1.5
tRNA (mg/ml)		0.1	0.06	0.2	0.02	0.06	0.1	0.1	0.1	0.02	0.1	0.2	0.02	0.1	0.02	0.1	0.2	0.2	0.02	0.1	0.06
coA (mM)		0.026	0.078	0.26	0.026	0.13	0.078	0.026	0.026	0.026	0.078	0.026	0.13	0.026	0.078	0.078	0.078	0.078	0.026	0.026	0.026
NAD (mM)		0.033	0.033	0.33	0.033	0.099	0.165	0.033	0.033	0.099	0.033	0.099	0.033	0.033	0.165	0.165	0.033	0.033	0.033	0.165	0.099
cAMP (mM)		0.075	0.075	0.75	0.075	0.075	0.225	0.225	0.225	0.225	0.075	0.075	0.075	0.075	0.075	0.375	0.075	0.375	0.225	0.075	0.075
Folinic Acid (mM)		0.0068	0.0068	0.068	0.0204	0.034	0.0204	0.0068	0.034	0.034	0.034	0.0068	0.034	0.0204	0.0068	0.034	0.0068	0.0068	0.0204	0.034	0.0204
Spermidine (mM)		1	1	0.1	0.3	0.3	0.3	0.3	0.3	0.3	0.1	0.3	0.3	0.1	0.1	0.1	0.1	0.1	0.1	0.1	0.1
3-PGA (mM)		9	9	30	3	15	9	15	15	15	9	9	9	9	9	9	9	9	9	9	9
NTP (mM)		1.5	1.5	1.5	0.75	0.75	0.45	0.45	0.75	0.75	0.75	1.5	1.5	1.5	1.5	1.5	1.5	1.5	1.5	1.5	1.5
Predicted yield lysate_PS		6.54076	17.6321	20.5858	18.546	21.0633	14.5588	20.9944	3.15462	11.8232	18.1354	18.5875	2.20219	7.31002	6.25754	2.69229	9.14143	5.59132	13.6899	19.4956	9.37332
std		1.0623	1.25995	0.83169	1.04866	0.57529	0.89472	0.35509	1.24636	0.52467	1.08318	0.93984	1.29898	0.81996	0.61386	1.40074	0.56248	0.98141	0.9803	1.12116	0.71696
Measured yield lysate_PS		6.353	19.262	20.762	19.977	21.071	14.488	20.774	1.639	11.231	16.652	20.018	1.158	7.089	6.722	0.938	9.456	6.765	14.498	20.194	10.22
std		0.03	0.214	0.304	0.246	1.182	0.2	0.371	0.021	0.118	0.368	0.153	0.228	0.201	0.069	0.205	0.336	0.06	0.23	0.589	0.248
Test set
Cell-free composition
Mg-glutamate (mM)		4	4	2	4	1.2	0.4	1.2	0.4	2	4	1.2	4	2	4	4	4	1.2	4	4	4	2	4	4	2	4	2	1.2	4	2	4	2	4	4	2	4	4	0.4	4	4	4	0.4	4	1.2	0.4	2	1.2	4	2
K-glutamate (mM)		80	80	40	80	40	40	40	24	40	80	8	80	40	80	80	80	40	80	80	80	40	80	80	40	80	80	40	80	40	80	40	80	80	40	80	80	40	80	80	80	8	80	40	24	40	40	80	40
Amino Acid (mM)		1.5	1.5	0.45	0.15	0.45	0.75	0.45	0.45	0.45	0.15	0.15	0.75	0.45	0.75	0.15	0.75	0.45	0.45	1.5	0.75	0.75	0.15	0.75	0.15	1.5	1.5	0.15	1.5	0.45	0.45	0.15	0.75	0.15	0.15	1.5	1.5	0.45	1.5	0.45	0.15	0.15	0.15	0.45	0.45	0.15	0.15	1.5	0.15
tRNA (mg/ml)		0.2	0.1	0.02	0.02	0.02	0.06	0.02	0.1	0.1	0.06	0.02	0.2	0.1	0.02	0.06	0.1	0.02	0.1	0.1	0.02	0.02	0.1	0.1	0.1	0.2	0.1	0.02	0.02	0.1	0.1	0.02	0.2	0.06	0.02	0.1	0.1	0.02	0.06	0.1	0.1	0.02	0.1	0.02	0.1	0.02	0.06	0.06	0.02
coA (mM)		0.26	0.078	0.078	0.026	0.026	0.026	0.026	0.078	0.078	0.026	0.026	0.078	0.026	0.078	0.026	0.078	0.026	0.078	0.078	0.13	0.026	0.026	0.026	0.026	0.026	0.026	0.078	0.026	0.13	0.026	0.078	0.026	0.026	0.13	0.078	0.026	0.026	0.078	0.026	0.078	0.13	0.13	0.026	0.078	0.13	0.078	0.026	0.078
NAD (mM)		0.33	0.33	0.099	0.165	0.033	0.033	0.099	0.165	0.033	0.099	0.033	0.033	0.033	0.165	0.165	0.33	0.033	0.033	0.099	0.099	0.033	0.033	0.099	0.033	0.33	0.033	0.033	0.033	0.033	0.33	0.165	0.099	0.099	0.099	0.165	0.099	0.033	0.33	0.033	0.165	0.099	0.165	0.033	0.033	0.165	0.033	0.099	0.165
cAMP (mM)		0.75	0.225	0.075	0.225	0.075	0.075	0.075	0.225	0.075	0.075	0.075	0.075	0.225	0.375	0.075	0.075	0.075	0.075	0.225	0.375	0.075	0.075	0.075	0.225	0.375	0.075	0.075	0.225	0.075	0.075	0.225	0.075	0.225	0.225	0.375	0.075	0.075	0.075	0.075	0.075	0.225	0.075	0.075	0.075	0.225	0.075	0.075	0.075
Folinic Acid (mM)		0.068	0.0068	0.034	0.068	0.034	0.0204	0.034	0.0204	0.034	0.034	0.0204	0.0068	0.034	0.0204	0.0204	0.0068	0.0204	0.0204	0.068	0.0204	0.0204	0.0204	0.034	0.0068	0.0204	0.0204	0.0204	0.0204	0.0068	0.0068	0.0068	0.034	0.068	0.034	0.034	0.0068	0.034	0.034	0.0204	0.0204	0.034	0.068	0.0204	0.034	0.0204	0.0068	0.0204	0.034
Spermidine (mM)		0.1	0.1	0.3	0.5	0.5	0.5	0.1	0.3	0.1	0.1	0.3	0.1	0.3	0.1	0.3	0.1	0.3	0.5	0.1	0.1	0.5	1	0.3	0.3	0.1	0.1	0.1	0.1	0.1	0.1	0.3	0.1	1	0.3	0.1	0.1	0.1	0.1	0.3	0.1	0.1	1	0.1	0.5	0.3	0.3	0.1	0.3
3-PGA (mM)		30	9	15	9	9	3	15	9	9	9	3	9	15	9	9	9	3	9	9	9	9	9	9	15	9	9	15	9	9	9	9	9	9	9	9	9	15	9	9	9	3	9	15	3	9	15	9	15
NTP (mM)		1.5	1.5	0.75	1.5	0.75	0.75	0.75	0.45	0.75	1.5	0.75	1.5	0.75	1.5	1.5	1.5	0.75	1.5	1.5	1.5	0.75	1.5	1.5	0.45	1.5	1.5	0.45	1.5	0.75	1.5	0.75	1.5	1.5	0.75	1.5	1.5	0.75	1.5	1.5	1.5	0.75	1.5	0.75	0.75	0.75	0.45	1.5	0.75
Predicted yield lysate_PS		8.82283	8.21553	16.7379	17.7772	11.9651	6.28692	17.1771	10.947	13.5148	11.2907	9.26368	5.93396	6.34403	7.33981	15.2159	2.65849	9.22447	11.3013	6.95454	10.587	10.4068	5.61625	6.28525	20.9614	18.2958	4.46178	17.6666	3.47128	18.5788	8.43616	10.8794	11.7408	11.7408	20.8374	11.877	18.2095	20.1459	16.6742	11.3124	18.0742	19.3658	16.9381	7.30882	8.89016	4.26786	6.72805	7.30135	8.56611
std		1.38205	1.01513	2.0331	1.00736	1.2157	1.07112	1.08719	1.27449	1.4561	1.05601	1.38664	1.61821	1.7435	1.09922	1.21629	1.41362	1.10956	0.60401	0.82301	1.4062	1.04873	1.2908	1.03488	1.05567	1.1894	1.71827	1.15477	1.75432	2.20493	2.10597	1.42936	1.13436	1.13436	0.90051	1.22874	0.97275	0.79708	1.53355	0.95867	1.66442	1.28419	0.99779	0.78082	0.77126	1.6354	1.37854	1.21497	1.21622
Measured yield lysate_PS		6.569	8.328	14.668	17.474	15.611	6.785	16.745	11.322	15.363	9.51	10.407	4.217	5.533	8.131	16.864	1.266	7.029	13.229	6.949	7.727	8.255	5.425	8.681	21.036	17.474	5.76	18.297	1.588	20.523	5.585	8.547	8.582	8.582	21.54	11.74	19.851	21.416	19.887	10.231	16.521	20.144	20.138	7.419	10.155	2.926	4.909	8.319	11.527
std		0.301	0.278	0.194	0.319	0.46	0.048	0.426	0.208	1.138	0.195	0.125	0.199	0.446	0.299	0.359	0.019	0.116	0.37	0.1	0.131	0.439	0.262	0.26	0.124	0.334	0.176	0.505	0.113	0.549	0.126	0.05	0.358	0.358	0.192	0.308	1.111	0.387	1.21	0.446	0.059	0.775	0.29	0.268	0.302	0.015	0.118	0.062	0.143
Panel b
Training set
Predicted yield lysate_AB		10.8334	18.6699	23.6282	23.4703	24.8388	12.637	25.5046	2.26041	13.626	20.8619	18.6741	2.64244	5.81737	5.22104	2.89739	7.99947	9.6015	11.5596	22.8121	8.44723
std		1.39113	0.86446	0.74388	1.09458	0.59351	0.54079	0.87217	0.69429	0.85562	1.46581	0.51565	0.55099	0.61031	0.84111	0.47601	0.58408	1.03811	0.78753	0.99769	0.79756
Measured yield lysate_AB		11.607	19.068	24.224	24.791	24.887	12.463	26.645	1.614	14.897	18.405	18.789	2.654	5.507	4.862	2.179	7.753	10.786	11.557	23.39	7.758
std		0.397	0.741	0.839	0.123	0.186	0.939	0.932	0.073	0.556	1.514	0.774	0.281	0.317	0.167	0.036	0.454	0.785	0.695	0.714	0.954
Test set
Predicted yield lysate_AB		7.9951	8.81327	15.6322	21.0751	13.2294	5.49195	20.6541	13.0226	12.7447	10.7992	12.3156	12.0309	10.6452	9.95784	14.492	1.74192	7.91591	10.6004	5.70333	8.96538	9.97783	10.6589	7.84716	23.8979	20.8672	9.14371	16.6577	3.05916	21.6662	10.806	12.0885	12.8457	12.8457	24.7841	14.2019	18.8464	24.0313	17.8915	11.2077	16.2783	19.9165	17.3137	5.6204	8.47532	8.15951	10.4963	7.59531	10.3248
std		1.60213	0.80714	1.23351	1.07644	0.88696	0.99526	1.13986	1.13852	1.78536	1.10044	1.3131	1.83953	1.70776	1.09022	0.90541	1.19243	1.2491	0.49125	0.9162	1.16582	1.27007	1.63181	0.98644	0.82947	1.4736	1.94792	0.98127	1.48623	1.56753	1.80965	0.99235	1.12127	1.12127	0.87022	1.18269	0.62341	1.07984	1.30031	1.15205	1.22375	0.97754	0.93951	0.86084	0.88343	2.21426	1.94277	1.10324	1.28653
Measured yield lysate_AB		4.335	8.901	14.527	20.988	11.604	4.931	19.341	14.031	12.138	5.917	15.748	8.257	10.223	6.598	16.411	2.34	6.459	11.296	5.56	8.704	3.408	10.799	6.676	23.755	20.144	10.571	15.108	2.872	23.872	9.352	10.573	12.582	12.582	25.071	15.891	20.949	24.912	15.786	7.257	16.945	21.821	16.893	4.739	8.049	8.451	11.384	9.745	13.024
std		0.317	0.173	1.318	0.56	0.346	0.072	1.117	0.542	0.856	0.26	1.197	0.886	0.284	0.245	0.537	0.153	0.105	0.886	0.279	0.366	0.572	0.157	0.564	0.527	0.606	0.164	1.286	0.265	0.464	1.622	0.618	0.512	0.512	0.429	0.496	1.605	0.324	0.909	0.781	1.33	1.526	1.216	0.342	0.352	0.11	0.665	0.389	0.265
Panel c
Training set
Predicted yield lysate_Novobiocin		12.6779	24.124	28.7053	28.6523	29.8026	20.6203	30.6575	11.7066	17.0007	27.6619	24.703	8.59381	11.0393	11.2564	9.66607	13.2627	11.9967	17.5072	28.572	13.9385
std		1.12595	0.90097	1.27009	1.30402	0.75061	0.84973	0.77791	1.36271	0.52658	1.24792	0.59431	1.27354	0.70965	0.97422	1.38674	0.66362	1.23872	0.73055	1.1632	0.42868
Measured yield lysate_Novobiocin		13.101	25.029	29.598	30.277	29.887	21.366	30.04	10.353	17.138	27.198	23.208	7.375	11.257	12.426	7.615	12.733	12.848	17.941	30.465	13.666
std		1.02	0.114	0.442	0.178	1.319	0.849	0.598	0.319	0.453	0.382	0.456	0.839	0.61	0.678	0.397	0.514	0.256	1.189	0.525	0.506
Test set
Predicted yield lysate_Novobiocin		12.9005	12.8574	21.7583	26.6932	18.8241	10.2305	25.8079	16.0598	17.589	15.8529	15.0993	12.9414	13.761	13.2708	20.9152	8.97717	12.6909	16.8803	11.1327	14.1651	15.4437	12.1164	11.9916	28.8409	27.5577	11.7863	22.5387	9.86286	26.9557	12.8337	16.4084	17.0217	17.0217	29.7038	17.6355	25.2911	29.4546	23.2516	16.5404	23.1061	26.7689	23.6636	11.5535	13.8089	9.47422	12.8267	12.0397	14.1237
std		1.42312	0.72983	1.42602	1.12064	1.2313	1.25038	1.07963	1.17501	1.77007	1.12763	1.19172	1.9069	1.3814	1.19074	0.94943	1.47152	0.97128	0.71397	1.17627	0.90834	1.27189	1.54491	0.87112	1.23363	1.40292	1.15918	0.99423	1.29442	1.67436	2.08613	0.98306	0.80651	0.80651	0.93732	0.91854	0.94031	0.99572	1.21853	0.89343	1.44176	1.15809	0.86435	1.04466	0.8258	2.54755	1.62727	1.52891	1.39555
Measured yield lysate_Novobiocin		13.601	13.501	20.125	25.399	17.668	9.725	23.741	17.283	16.118	16.075	19.843	16.767	12.222	8.842	22.168	7.243	13.782	17.315	12.583	15.749	14.023	16.851	10.11	29.347	27.48	17.188	22.671	7.697	28.281	12.127	17.372	19.043	19.043	32.029	18.257	26.158	29.922	24.458	16.238	20.118	26.183	22.347	13.237	14.147	15.152	11.922	13.809	15.058
std		0.1	0.429	0.673	0.246	0.106	0.189	1.282	0.632	0.147	0.441	1.512	1.015	0.141	0.143	0.315	1.188	0.609	0.323	0.973	0.198	0.314	0.298	0.095	0.022	0.814	0.987	1.244	0.749	0.483	1.134	0.145	0.503	0.503	0.818	0.248	0.41	0.819	0.5	0.284	0.334	1.062	0.492	1.071	0.535	1.503	0.357	0.428	0.229
Panel d
Training set
Predicted yield lysate_Spectinomycin		9.11602	14.4905	13.7679	12.1539	13.8217	13.6287	13.5177	6.00601	12.2151	12.6329	14.3476	5.00213	9.78877	10.369	5.15825	11.0542	7.87203	14.0377	13.3326	10.9837
std		1.22501	0.83833	0.49021	0.50786	0.47884	0.86752	0.34304	1.01625	0.87728	0.85684	0.64895	0.80586	0.61471	0.68745	0.93877	0.58382	0.94918	0.67487	1.1642	0.71717
Measured yield lysate_Spectinomycin		9.568	14.923	13.953	12.229	14.252	14.83	12.914	5.125	12.96	11.888	13.207	4.675	9.255	10.756	3.945	11.234	8.375	14.728	14.894	11.995
std		0.389	0.045	0.2	1.173	0.307	0.413	0.742	0.353	0.492	1.45	0.522	0.225	1.108	0.579	0.345	0.113	0.321	0.536	1.008	0.628
Test set
Predicted yield lysate_Spectinomycin		10.2918	10.1034	14.7548	11.9247	10.1384	9.14424	11.751	11.0147	13.647	11.5079	9.6401	7.15421	7.18598	7.99212	13.4407	6.35827	11.1392	11.2505	10.5226	12.4165	11.3235	8.20977	8.78619	14.1857	12.9333	7.8393	15.2957	6.80916	13.5566	8.27988	11.4571	11.9583	11.9583	13.5321	11.325	14.1991	13.4613	13.5323	11.734	15.9691	15.2236	13.8356	10.8906	10.8063	7.89539	9.06677	10.4324	10.2773
std		1.31387	0.81035	1.62901	1.04291	0.87316	1.04272	1.17067	0.87278	1.50387	1.09881	1.28033	1.57468	1.43609	1.11007	0.84671	1.10644	1.01904	0.48991	0.84653	1.28693	1.44159	1.33222	0.99384	0.78827	1.03908	1.16734	1.06548	1.16464	1.6821	1.94562	0.89892	0.93307	0.93307	0.70617	0.78149	1.04199	0.67886	1.37875	1.14529	1.17056	0.93422	0.91487	0.73153	0.7381	1.56787	1.55933	0.9913	0.88637
Measured yield lysate_Spectinomycin		11.651	13.234	14.355	13.393	12.387	9.814	13.196	13.076	14.439	11.868	13.375	12.252	8.014	11.059	13.911	5.138	11.52	11.855	11.736	12.151	11.602	11.784	11.124	13.801	12.107	10.201	14.038	4.542	15.488	7.047	12.269	13.652	13.652	14.795	12.773	13.711	14.119	13.216	12.073	13.663	13.269	13.506	12.452	11.41	6.083	7.396	11.976	11.649
std		0.375	0.664	0.291	0.299	0.618	0.79	0.443	0.356	0.168	0.242	0.269	0.179	0.295	1.187	0.683	0.443	0.393	0.362	0.184	0.634	0.438	0.637	0.423	0.934	1.023	0.478	0.44	0.268	0.093	0.288	0.461	0.598	0.598	0.413	0.804	0.877	0.388	0.682	0.532	0.31	0.457	0.699	0.501	0.356	0.136	0.433	0.457	0.238
Panel e
Training set
Predicted yield lysate_dh5a		8.07015	9.52735	10.1773	8.76381	9.67632	9.64331	9.4905	4.26194	10.8902	10.192	10.4076	3.49712	9.96525	9.74279	3.79081	10.5519	7.13515	10.7885	9.6744	9.62222
std		0.83246	0.54822	0.52076	0.43998	0.35789	0.54009	0.62413	0.59404	0.74925	0.72171	0.5433	0.67683	1.08031	0.68954	0.75625	0.46051	0.62869	0.79827	0.44102	0.45923
Measured yield lysate_dh5a		7.625	9.537	10.321	9.482	9.831	10.162	9.17	3.478	11.354	9.738	9.223	3.073	11.345	10.719	2.888	10.799	7.146	11.691	10.492	9.21
std		0.171	0.328	0.339	0.21	0.146	0.477	0.018	0.189	0.098	0.13	0.176	0.356	0.103	0.658	0.198	0.266	0.255	0.643	0.144	0.008
Test set
Predicted yield lysate_dh5a		10.1537	9.15117	11.182	8.63846	7.35305	9.34538	8.41349	9.50207	10.055	10.6652	8.42851	6.11895	6.90921	7.26798	10.1108	4.94353	10.5328	8.37314	9.94538	11.6944	10.9349	7.02975	8.34343	10.7786	10.6061	7.58202	11.8416	5.01535	11.4318	7.86054	9.6831	9.87158	9.87158	9.19873	9.1904	9.8324	9.54139	9.77505	10.5763	11.8359	11.1119	9.84864	9.95601	9.49779	7.01399	8.22889	9.01331	8.70092
std		1.9456	1.00947	1.28854	1.04503	0.44125	1.28803	1.09559	0.92923	1.21814	1.26098	1.0666	1.12494	1.00188	0.76222	0.69905	0.80661	1.63319	0.43278	0.57453	1.43278	1.36264	0.87051	0.58716	0.51755	0.76708	1.04367	1.05641	1.19079	0.75724	1.90233	1.00664	0.8865	0.8865	0.52941	0.76546	0.68656	0.78886	0.94977	0.97886	1.1615	1.00272	0.70752	0.63914	0.586	1.19428	1.32232	0.80459	0.68585
Measured yield lysate_dh5a		9.752	12.029	12.593	8.676	9.821	11.713	8.802	11.449	12.628	11.629	11.543	4.265	5.909	9.036	9.462	3.746	11.112	7.9	12.243	11.262	10.739	5.462	7.71	10.103	9.721	8.286	11.305	3.104	10.369	7	11.442	11.287	11.287	9.664	9.42	8.959	9.612	8.642	10.069	12.226	8.314	9.008	11.824	9.938	3.575	8.65	12.162	9.368
std		0.138	0.365	0.332	0.043	0.07	0.543	0.121	0.096	0.683	0.33	0.204	0.239	0.193	0.117	0.365	0.145	0.376	0.127	0.344	0.406	0.052	0.046	0.122	0.071	0.174	0.249	0.476	0.072	0.068	0.115	0.165	0.192	0.192	0.064	0.111	0.091	0.119	0.058	0.07	0.415	0.237	1.453	0.443	0.155	0.113	0.343	0.229	0.074
[truncated: 34 more columns]

## Sheet: Supplementary Figure 1
Panel a
Mg-glutamate (mM)		0	1	2	3	4	5	6
Fluorescence A.U	mean	1211.67	1437	1585	2021	2474	2154.67	1607.33
	std	39.5769	138.838	47.5079	206.066	100.936	162.165	134.098
Panel b
Mg-glutamate (mM)		20	40	60	80	100	120	140
Fluorescence A.U	mean	2362.67	2496.67	2672	2790.67	2768.33	2820.67	2515.67
	std	205.02	59.5343	115.308	129.098	70.6847	157.081	56.7656

## Sheet: Supplementary Figure 2
Panel a
Training with 102 cell-free compositions
Predicted yield lysate_ORI	0.704603	0.794995	0.95714	1.82642	2.19955	1.54281	0.388779	0.716037	2.32045	2.27739	2.14776	0.384241	1.16001	1.61019	1.03518	0.608077	1.00761	0.571841	0.698498	0.87056	2.39867	2.22397	1.83261	0.297053	0.836581	1.43704	0.8636	0.94246	0.879036	0.940798	0.536406	0.753711	2.47207	2.23353	1.24377	0.531334	2.02653	0.40565	1.58352	2.53139	0.361676	1.01648	1.16247	1.16247	2.52948	1.74974	1.20915	2.22126	2.5278
std	0.109055	0.130334	0.1186	0.113324	0.061897	0.06757	0.144215	0.074867	0.088628	0.081027	0.076024	0.140866	0.086363	0.172048	0.095473	0.118538	0.099993	0.115488	0.100304	0.101548	0.060273	0.091641	0.074261	0.151138	0.094426	0.076651	0.099314	0.091205	0.138178	0.129909	0.089706	0.089411	0.050285	0.096387	0.054288	0.058862	0.077685	0.145517	0.08744	0.090903	0.1444	0.060196	0.0526	0.0526	0.068061	0.107114	0.065762	0.090465	0.046156
Measured yield lysate_ORI	0.5446	1.177	1.1475	1.5382	2.0894	1.6824	0.1707	0.8605	2.6437	2.4178	1.7056	0.2547	0.9959	1.3691	1.0004	0.5005	1.2508	0.3417	0.5179	0.9331	2.3002	2.2248	2.0554	0.1598	0.7816	1.7019	1.0031	0.6966	0.5922	1.2172	0.4503	1.1328	2.4297	2.1601	1.1408	0.6555	1.8142	0.333	1.6375	2.7388	0.1106	0.9885	1.0691	1.0691	2.9779	1.9623	1.2671	2.2318	2.3313
std	0.0324	0.0276	0.0206	0.0778	0.1209	0.0326	0.0291	0.246	0.0592	0.0588	0.0211	0.046	0.0567	0.0373	0.0645	0.0125	0.0327	0.0067	0.075	0.0314	0.1086	0.012	0.0745	0.0333	0.0223	0.0357	0.0844	0.0716	0.055	0.0124	0.0111	0.0586	0.1016	0.0247	0.0258	0.035	0.0941	0.0469	0.0248	0.1263	0.0176	0.1153	0.0224	0.0224	0.0772	0.1101	0.0061	0.3808	0.0895
Test with 915 cell-free compositions
Predicted yield lysate_ORI	0.802169	-0.211485	-0.234338	-0.06745	0.536703	0.5228	0.447051	0.671143	0.575285	0.010568	0.351142	0.090958	0.779505	0.053622	0.539967	0.722179	0.237911	0.290844	0.491878	0.450778	0.415488	0.664334	-0.379289	0.298436	0.168749	0.209926	0.024087	0.420534	0.278824	0.309496	0.54096	0.62864	0.277194	0.962815	0.424934	0.712329	0.478129	0.180543	1.06629	0.496708	0.381518	0.548186	0.324533	0.18516	0.830388	0.358179	0.379738	0.339533	0.362537
std	0.0926	0.390015	0.20024	0.27182	0.163169	0.14752	0.149026	0.146023	0.115786	0.20923	0.119788	0.134089	0.14282	0.171938	0.146842	0.119638	0.348964	0.110277	0.117185	0.140484	0.080925	0.15323	0.379167	0.157085	0.267437	0.243628	0.191683	0.308957	0.189352	0.147463	0.149763	0.173062	0.176328	0.091609	0.098863	0.083409	0.118316	0.264856	0.115334	0.110099	0.138735	0.176113	0.113968	0.166822	0.250777	0.127079	0.098732	0.238534	0.15003
Measured yield lysate_ORI	0	0	00:00:00	0.0147	0.0163	0.0222	0.0263	0.047	0.0499	0.0563	0.0587	0.0826	0.0845	0.086	0.1032	0.1186	0.1503	0.1625	0.1776	0.18	0.183	0.1956	0.1963	0.2025	0.2039	0.2066	0.2159	0.222	0.2322	0.2418	0.2459	0.25	0.2532	0.2605	0.2625	0.2677	0.2961	0.3075	0.3126	0.3184	0.3186	0.3501	0.3568	0.3686	0.3701	0.3744	0.379	0.3796	0.3857
std	0.0131	0.0095	0.077	0.0233	0.0113	0.1364	0.0091	0.0115	0.0239	0.0191	0.1045	0.0325	0.0708	0.02	0.0387	0.071	0.1533	0.1269	0.042	0.1263	0.0286	0.1906	0.012	0.0062	0.0083	0.1477	0.0913	0.0529	0.0176	0.0478	0.1262	0.0264	0.0505	0.0613	0.0092	0.2052	0.1997	0.2236	0.0513	0.0252	0.0765	0.0866	0.1317	0.2002	0.0853	0.0377	0.2566	0.0297	0.0291
Panel b
	Mean	Lysate_ORI	Lysate_PS	Lysate_AB
Training set with 8 compositios	0.39	0.5	0.44	0.22
Training set with 16 compositios	0.83	0.76	0.88	0.84
Training set with 20 compositios	0.88	0.83	0.9	0.91
Training set with 24 compositios	0.89	0.86	0.89	0.94
[truncated: 866 more columns]

## Sheet: Supplementary Figure 3
Panel a
	Mutual information score
Mg-glutamate (mM)	0.586471
K-glutamate (mM)	0.776364
Amino Acid (mM)	0.485339
tRNA (mg/ml)	0
coA (mM)	0
NAD (mM)	0
cAMP (mM)	0.0647879
Folinic Acid (mM)	0.0563233
Spermidine (mM)	0.397522
3-PGA (mM)	0.493743
NTP (mM)	0.702236
Panel b
	Mutual information score
Mg-glutamate (mM)	0.418687
K-glutamate (mM)	0.384525
Amino Acid (mM)	0.560409
tRNA (mg/ml)	0.0923644
coA (mM)	0
NAD (mM)	0.0833049
cAMP (mM)	0.0697671
Folinic Acid (mM)	0.044774
Spermidine (mM)	0.415204
3-PGA (mM)	0.361443
NTP (mM)	0.373531
Panel c
	Mutual information score
Mg-glutamate (mM)	0.177946
K-glutamate (mM)	0.280375
Amino Acid (mM)	0.316963
tRNA (mg/ml)	0.0456094
coA (mM)	0
NAD (mM)	0.00276191
cAMP (mM)	0
Folinic Acid (mM)	0
Spermidine (mM)	0.353937
3-PGA (mM)	0.147953
NTP (mM)	0.156468

## Sheet: Supplementary Figure 4
Panel a
Training set
Predicted yield lysate_ORI		5.83943	21.3738	23.3214	22.3663	24.4102	19.3137	25.0703	1.26051	12.939	22.7825	24.1746	2.79652	10.942	7.43459	3.27726	11.3359	3.89692	16.0492	24.1825	10.9967
std		1.28261	1.17164	0.86806	1.11118	0.61567	0.85802	0.67252	0.94084	0.76235	0.83426	1.1378	0.87215	0.9424	0.69286	1.14391	0.63604	0.76584	0.494	0.95616	0.77482
Measured yield lysate_ORI		5.005	22.771	23.002	23.906	23.313	19.623	25.243	0.354	11.408	22.248	26.437	2.547	11.77	8.347	1.707	12.172	3.448	16.375	24.178	11.365
std		0.125	0.634	1.086	1.481	0.895	1.101	0.132	0.63	0.258	0.12	0.592	0.46	0.276	1.446	0.291	0.124	2.362	0.248	0.588	0.306
Test set
Predicted yield lysate_ORI		-4.30151	4.60437	7.71866	3.13448	4.82892	6.20396	4.28223	5.25334	3.15377	4.42589	3.86281	6.18091	11.1897	11.7214	1.36126	4.17255	12.4159	8.46884	13.431	10.7633	11.315	9.28759	12.7535	8.94389	8.07552	9.31575	11.2945	13.4041	13.1273	13.4248	9.67973	12.0358	14.5824	14.5824	10.6694	9.62164	6.54143	7.68483	10.4402	12.0558	9.20044	7.6772	9.23374	14.2945	17.0339	13.566	14.0832	17.9706
std		5.56838	3.47726	2.40249	1.50459	3.5302	3.62706	2.05166	1.94342	2.16693	1.78558	2.59325	1.90987	1.90958	2.04219	2.14214	1.56328	1.31424	1.4847	1.4301	1.56915	1.51453	1.1869	1.4401	1.00734	1.54119	1.26299	1.62753	1.27158	0.98956	1.52585	0.99736	1.26342	1.03674	1.03674	0.98145	1.072	1.3159	1.60407	1.11365	1.00694	1.30689	1.31535	1.80678	1.00351	2.36449	2.70466	2.92769	1.50887
Measured yield lysate_ORI		0	1.07	1.106	1.598	2.494	2.546	3.33	3.417	3.714	4.503	4.984	5.179	5.446	5.922	6.119	6.555	6.966	7.139	7.619	7.816	8.219	8.605	8.959	9.319	9.331	9.745	9.824	9.885	9.959	10.004	10.031	10.188	10.691	10.691	10.888	11.168	11.328	11.424	11.475	11.858	12.088	12.291	12.508	12.671	13.691	14.025	14.53	15.186
std		0.94	0.188	0.176	0.333	0.74	0.374	0.469	0.067	0.154	0.111	0.261	0.75	0.324	0.55	0.38	0.35	0.716	0.95	0.659	0.223	1.558	2.46	0.75	1.733	0.314	1.88	0.173	1.153	0.567	0.645	0.844	0.549	0.224	0.224	0.468	0.41	0.586	0.502	0.206	0.91	0.981	0.647	0.327	0.061	0.373	0.304	0.055	2.12
Panel c
Global yield lysate_ORI		0	0.354	1.07	1.106	1.598	1.707	2.494	2.546	2.547	3.33	3.417	3.448	3.714	4.503	4.984	5.005	5.179	5.446	5.922	6.119	6.555	6.966	7.139	7.619	7.816	8.219	8.347	8.605	8.959	9.319	9.331	9.745	9.824	9.885	9.959	10.004	10.031	10.188	10.691	10.691	10.888	11.168	11.328	11.365	11.408	11.424	11.475	11.77
std		0.94	0.63	0.188	0.176	0.333	0.291	0.74	0.374	0.46	0.469	0.067	2.362	0.154	0.111	0.261	0.125	0.75	0.324	0.55	0.38	0.35	0.716	0.95	0.659	0.223	1.558	1.446	2.46	0.75	1.733	0.314	1.88	0.173	1.153	0.567	0.645	0.844	0.549	0.224	0.224	0.468	0.41	0.586	0.306	0.258	0.502	0.206	0.276
Global yield lysate_PS		0.54587	2.91431	1.91069	8.00465	2.43314	2.01002	2.82014	2.57246	2.29382	2.84852	6.23993	9.52685	5.16278	7.79825	7.13261	8.99537	7.93757	9.27401	11.4489	4.57454	8.2304	10.7678	11.0697	15.2854	9.86741	11.6347	9.47138	9.55265	13.998	10.3705	11.289	15.6698	11.4399	11.8256	15.4054	13.0679	9.76421	15.9601	12.272	11.8708	13.9	10.5305	11.9985	13.9838	15.288	12.0669	11.5431	9.94481
std		0.02967	0.02709	0.1548	0.16254	0.02451	0.26445	0.08643	0.06063	0.29412	0.14577	0.25671	0.0774	0.0387	0.33798	0.15222	0.0387	0.57534	0.38829	0.56631	0.01935	0.22704	0.16899	0.16641	1.17906	0.14964	0.26316	0.08901	0.06192	0.57534	0.34572	0.38571	0.18447	0.28896	0.0645	0.26832	0.25155	0.129	0.10965	0.23607	0.46182	0.38958	0.17802	0.3354	0.31992	0.15222	0.15222	0.35862	0.25929
Global yield lysate_AB		0.30024	1.16208	1.52856	6.73344	1.6848	1.56888	1.65672	1.67184	1.91088	2.06784	5.94504	7.76592	4.22352	7.77528	8.19648	8.35704	7.36056	3.1212	2.45376	6.08472	7.61112	6.26688	8.2152	7.47864	4.65048	6.67944	3.50064	3.55032	5.22504	3.41208	4.75056	9.37728	8.7048	7.61256	10.1023	4.26024	4.0032	11.0196	9.54144	9.05904	5.79528	4.2696	4.80672	5.58576	10.7258	6.70896	6.40872	3.96504
std		0.02952	0.05256	0.08064	1.16784	0.11016	0.02592	0.06696	0.0324	0.20232	0.1908	0.63792	0.5652	0.18216	0.11304	0.4788	0.28584	0.20448	0.22824	0.41184	0.0792	0.11808	0.26352	0.45216	0.15768	0.0756	0.18288	0.12024	0.05184	0.56232	0.24624	0.1764	0.1908	0.30816	0.44496	0.39024	0.1872	0.20088	0.04104	0.17424	0.36864	0.25344	0.20592	0.40608	0.68688	0.40032	0.2736	0.12456	0.22824
Global yield lysate_Novobiocin		0.214343	1.1004	0.798109	1.24818	0.841342	0.872329	0.892238	0.939802	0.852337	0.87916	1.63469	1.30824	1.13331	1.64169	1.2311	1.32931	1.25609	1.37096	1.40612	1.50016	1.66976	1.54989	1.6137	1.73498	1.38604	1.60795	1.27309	1.04809	1.59063	1.34064	0.974539	1.49233	1.73723	1.68509	1.67767	1.57705	1.28616	1.7394	1.82428	1.9085	1.41645	1.26709	1.08016	1.37638	1.6656	1.49558	1.36263	1.17571
std		0.0040817	0.0265727	0.0663068	0.0944622	0.0989604	0.0330701	0.0440657	0.0193256	0.0698887	0.0623917	0.0845495	0.0213248	0.0263228	0.0248234	0.0297381	0.084966	0.0117453	0.00833	0.0261562	0.1252	0.0822171	0.0164934	0.0102459	0.0483973	0.0507297	0.0563941	0.0564774	0.0157437	0.0236572	0.0892143	0.0119119	0.0190757	0.124284	0.0120785	0.0526456	0.0367353	0.0810509	0.0155771	0.0418999	0.0765527	0.0445655	0.0768026	0.0079135	0.0421498	0.0377349	0.0339864	0.0357357	0.050813
Global yield lysate_Spectinomycin		0.351824	1.27181	1.11705	1.61489	1.27413	1.06118	1.1374	1.10384	1.19149	1.16775	2.54398	1.85194	1.45513	2.46044	1.67719	2.06489	1.7875	2.4367	2.42796	1.44282	2.17788	2.52595	2.49722	2.60539	2.41332	2.50203	2.27695	2.1088	2.51203	2.57968	2.33103	2.43635	2.53077	2.54702	2.69107	2.47544	2.45188	2.62234	2.79388	2.82958	2.39369	2.30925	2.34263	2.49811	2.67036	2.31532	2.71927	2.00902
std		0.0255255	0.0630105	0.055692	0.051408	0.0790755	0.0615825	0.033558	0.0844305	0.0401625	0.047838	0.0319515	0.0572985	0.0044625	0.113705	0.0772905	0.0694365	0.0526575	0.0669375	0.078183	0.024276	0.085323	0.113169	0.204561	0.190281	0.0701505	0.13209	0.103351	0.141015	0.094962	0.0894285	0.211879	0.042483	0.104601	0.0822885	0.063546	0.043197	0.032844	0.104779	0.106743	0.037128	0.063546	0.114597	0.0755055	0.112098	0.087822	0.026775	0.118524	0.197778
Global yield lysate_DH5a		5.8097	9.15612	9.23928	14.58	9.56884	8.24752	10.2865	9.51186	8.53242	8.58016	10.3681	14.8048	12.5672	12.2115	17.121	15.5425	12.8999	18.8181	20.3381	9.3055	16.5604	21.1435	16.6236	17.9341	20.9125	21.453	20.3073	21.838	19.3063	22.009	17.7154	18.2267	21.279	21.4207	21.4315	21.7087	22.6542	18.4177	20.7323	21.182	19.1045	19.086	15.6734	17.9834	21.2852	20.8247	22.3247	21.2713
std		0.09702	0.29106	0.19866	0.1771	0.2233	0.30492	0.17556	0.14938	0.54824	0.11088	0.36806	0.3927	0.154	0.07084	0.52822	0.26334	0.29722	0.21252	0.08008	0.17402	0.38346	0.62524	0.09394	0.35574	0.57904	0.73612	1.01332	0.83622	0.1078	0.68222	0.18018	0.11396	0.54208	0.2541	0.14784	0.5082	0.52976	0.31262	0.84084	0.29568	0.2387	0.27104	0.18788	0.01232	0.15092	0.08778	0.5621	0.15862
[truncated: 54 more columns]

## Sheet: Supplementary Figure 5
Measured yield lysate_ORI	5.446	11.475	15.382	20.894	16.824	8.605	17.056	9.959	13.691	10.004	12.508	3.417	5.179	9.331	20.554	1.598	7.816	17.019	10.031	6.966	5.922	4.503	11.328	24.297	21.601	6.555	18.142	3.33	27.388	1.106	9.885	10.691	10.691	29.779	12.671	22.318	27.213	22.501	8.959	16.249	26.532	20.771	9.319	10.888	6.119	4.984	12.291	9.745	1.07
std	0.324	0.206	0.778	1.209	0.326	1.46	0.211	0.567	0.373	0.645	0.327	0.067	0.75	0.314	0.745	0.333	0.223	0.357	0.844	0.716	0.55	0.111	0.586	1.016	0.247	0.35	0.941	0.469	1.263	0.176	1.153	0.224	0.224	0.772	0.061	1.808	1.079	0.901	0.75	0.573	1.262	1.773	1.733	0.468	0.38	0.261	0.647	1.88	0.188
Panel a
Measured yield lysate_PS	6.569	8.328	14.668	17.474	15.611	6.785	16.745	11.322	15.363	9.51	10.407	4.217	5.533	8.131	16.864	1.266	7.029	13.229	6.949	7.727	8.255	5.425	8.681	21.036	17.474	5.76	18.297	1.588	20.523	5.585	8.547	8.582	8.582	21.54	11.74	19.851	21.416	19.887	10.231	16.521	20.144	20.138	7.419	10.155	2.926	4.909	8.319	11.527	0.861
std	0.301	0.278	0.194	0.319	0.46	0.048	0.426	0.208	1.138	0.195	0.125	0.199	0.446	0.299	0.359	0.019	0.116	0.37	0.1	0.131	0.439	0.262	0.26	0.124	0.334	0.176	0.505	0.113	0.549	0.126	0.05	0.358	0.358	0.192	0.308	1.111	0.387	1.21	0.446	0.059	0.775	0.29	0.268	0.302	0.015	0.118	0.062	0.143	0.12
Panel b
Measured yield lysate_AB	4.335	8.901	14.527	20.988	11.604	4.931	19.341	14.031	12.138	5.917	15.748	8.257	10.223	6.598	16.411	2.34	6.459	11.296	5.56	8.704	3.408	10.799	6.676	23.755	20.144	10.571	15.108	2.872	23.872	9.352	10.573	12.582	12.582	25.071	15.891	20.949	24.912	15.786	7.257	16.945	21.821	16.893	4.739	8.049	8.451	11.384	9.745	13.024	2.123
std	0.317	0.173	1.318	0.56	0.346	0.072	1.117	0.542	0.856	0.26	1.197	0.886	0.284	0.245	0.537	0.153	0.105	0.886	0.279	0.366	0.572	0.157	0.564	0.527	0.606	0.164	1.286	0.265	0.464	1.622	0.618	0.512	0.512	0.429	0.496	1.605	0.324	0.909	0.781	1.33	1.526	1.216	0.342	0.352	0.11	0.665	0.389	0.265	0.112
Panel c
Measured yield lysate_Novobiocin	13.601	13.501	20.125	25.399	17.668	9.725	23.741	17.283	16.118	16.075	19.843	16.767	12.222	8.842	22.168	7.243	13.782	17.315	12.583	15.749	14.023	16.851	10.11	29.347	27.48	17.188	22.671	7.697	28.281	12.127	17.372	19.043	19.043	32.029	18.257	26.158	29.922	24.458	16.238	20.118	26.183	22.347	13.237	14.147	15.152	11.922	13.809	15.058	6.724
std	0.1	0.429	0.673	0.246	0.106	0.189	1.282	0.632	0.147	0.441	1.512	1.015	0.141	0.143	0.315	1.188	0.609	0.323	0.973	0.198	0.314	0.298	0.095	0.022	0.814	0.987	1.244	0.749	0.483	1.134	0.145	0.503	0.503	0.818	0.248	0.41	0.819	0.5	0.284	0.334	1.062	0.492	1.071	0.535	1.503	0.357	0.428	0.229	0.796
Panel d
Measured yield lysate_Spectinomycin	11.651	13.234	14.355	13.393	12.387	9.814	13.196	13.076	14.439	11.868	13.375	12.252	8.014	11.059	13.911	5.138	11.52	11.855	11.736	12.151	11.602	11.784	11.124	13.801	12.107	10.201	14.038	4.542	15.488	7.047	12.269	13.652	13.652	14.795	12.773	13.711	14.119	13.216	12.073	13.663	13.269	13.506	12.452	11.41	6.083	7.396	11.976	11.649	4.258
std	0.375	0.664	0.291	0.299	0.618	0.79	0.443	0.356	0.168	0.242	0.269	0.179	0.295	1.187	0.683	0.443	0.393	0.362	0.184	0.634	0.438	0.637	0.423	0.934	1.023	0.478	0.44	0.268	0.093	0.288	0.461	0.598	0.598	0.413	0.804	0.877	0.388	0.682	0.532	0.31	0.457	0.699	0.501	0.356	0.136	0.433	0.457	0.238	0.312
Panel e
Measured yield lysate_Dh5a	9.752	12.029	12.593	8.676	9.821	11.713	8.802	11.449	12.628	11.629	11.543	4.265	5.909	9.036	9.462	3.746	11.112	7.9	12.243	11.262	10.739	5.462	7.71	10.103	9.721	8.286	11.305	3.104	10.369	7	11.442	11.287	11.287	9.664	9.42	8.959	9.612	8.642	10.069	12.226	8.314	9.008	11.824	9.938	3.575	8.65	12.162	9.368	3.532
std	0.138	0.365	0.332	0.043	0.07	0.543	0.121	0.096	0.683	0.33	0.204	0.239	0.193	0.117	0.365	0.145	0.376	0.127	0.344	0.406	0.052	0.046	0.122	0.071	0.174	0.249	0.476	0.072	0.068	0.115	0.165	0.192	0.192	0.064	0.111	0.091	0.119	0.058	0.07	0.415	0.237	1.453	0.443	0.155	0.113	0.343	0.229	0.074	0.129
[truncated: 53 more columns]

## Sheet: Supplementary Figure 7
Panel a
Predicted yield lysate_Spectinomycin				9.568	14.923	13.953	12.229	14.252	14.83	12.914	5.125	12.96	11.888	13.207	4.675	9.255	10.756	3.945	11.234	8.375	14.728	14.894	11.995	7.047	4.184	8.014	6.152	13.375
std				0.389	0.045	0.2	1.173	0.307	0.413	0.742	0.353	0.492	1.45	0.522	0.225	1.108	0.579	0.345	0.113	0.321	0.536	1.008	0.628	0.288	0.473	0.295	0.025	0.269
Measured yield lysate_Spectinomycin				9.75412	15.2494	13.8036	11.9518	13.8002	13.7598	13.3146	6.57066	12.2746	12.3117	15.2277	4.87769	11.0827	9.95079	5.09133	10.3153	7.37822	14.1623	12.5788	10.1038	7.02055	3.63901	9.38054	6.59983	12.9724
std				0.824925	0.369408	0.0644349	0.116642	0.227628	0.336695	0.298354	0.299067	0.788416	0.468014	0.382208	0.401164	0.357249	0.294187	0.393368	0.150003	0.356412	0.384897	0.226531	0.265854	0.23422	0.222378	0.934369	0.276286	1.00688
Test set
Predicted yield lysate_Spectinomycin				11.651	13.234	14.355	13.393	12.387	9.814	13.196	13.076	14.439	11.868	12.252	11.059	13.911	5.138	11.52	11.855	11.736	12.151	11.602	11.784	11.124	13.801	12.107	10.201	14.038	4.542	15.488	12.269	13.652	13.652	14.795	12.773	13.711	14.119	13.216	12.073	13.663	13.269	13.506	12.452	11.41	6.083	7.396	11.976	11.649	4.258
std				0.375	0.664	0.291	0.299	0.618	0.79	0.443	0.356	0.168	0.242	0.179	1.187	0.683	0.443	0.393	0.362	0.184	0.634	0.438	0.637	0.423	0.934	1.023	0.478	0.44	0.268	0.093	0.461	0.598	0.598	0.413	0.804	0.877	0.388	0.682	0.532	0.31	0.457	0.699	0.501	0.356	0.136	0.433	0.457	0.238	0.312
Measured yield lysate_Spectinomycin				12.1591	10.6265	17.0122	11.4298	10.743	10.634	11.1589	11.8303	15.8696	12.2557	7.4358	7.86865	13.8646	5.91082	12.8326	11.082	11.0621	13.8793	11.5039	8.108	7.87386	14.4131	12.4519	6.38534	15.7762	4.9282	13.9538	11.9897	12.8097	12.8097	13.6601	11.7449	14.209	13.2615	13.8001	11.9307	16.6666	15.1531	12.8327	10.4984	10.4353	8.64698	9.39169	9.84716	9.72231	5.22001
std				0.393476	0.366531	0.497387	0.464122	0.119	0.420393	0.470133	0.854172	0.575497	0.202735	0.811707	0.462712	0.220636	0.237808	0.431371	0.14373	0.316782	0.488321	0.267475	0.781823	0.336294	0.153057	0.438175	0.893472	0.443107	0.407994	0.182262	0.682974	0.614131	0.614131	0.294701	0.781637	0.296182	0.434578	0.375899	0.19666	0.48168	0.356404	0.151793	0.331977	0.281004	0.768132	1.03328	0.348867	0.475345	0.381719
Panel b
Training set
Predicted yield lysate_dh5a				7.625	9.537	10.321	9.482	9.831	10.162	9.17	3.478	11.354	9.738	9.223	3.073	11.345	10.719	2.888	10.799	7.146	11.691	10.492	9.21	7	3.709	5.909	5.693	11.543
std				0.171	0.328	0.339	0.21	0.146	0.477	0.018	0.189	0.098	0.13	0.176	0.356	0.103	0.658	0.198	0.266	0.255	0.643	0.144	0.008	0.115	0.097	0.193	0.1	0.204
Measured yield lysate_dh5a				7.83876	10.3251	10.1153	8.8399	9.9437	9.46373	9.50909	4.32976	11.3192	9.39298	10.4795	4.38158	10.5126	10.1869	4.31424	10.0105	7.10847	10.2446	9.36102	9.47464	7.24893	2.69667	6.73546	5.1555	10.1546
std				0.631622	0.183681	0.131156	0.141114	0.200629	0.456174	0.174231	0.320724	0.633407	0.31625	0.190731	0.260068	0.53212	0.623046	0.236726	0.408976	0.301789	0.209651	0.10676	0.255455	0.19558	0.163727	0.80863	0.558634	0.906777
Test set
Predicted yield lysate_dh5a				9.752	12.029	12.593	8.676	9.821	11.713	8.802	11.449	12.628	11.629	9.036	9.462	3.746	11.112	7.9	12.243	10.739	7.71	10.103	9.721	8.286	11.305	3.104	10.369	11.442	11.287	11.287	9.664	9.42	8.959	9.612	8.642	10.069	12.226	8.314	9.008	11.824	9.938	3.575	8.65	12.162	9.368	3.532	9.759	8.153	11.463
std				0.138	0.365	0.332	0.043	0.07	0.543	0.121	0.096	0.683	0.33	0.117	0.365	0.145	0.376	0.127	0.344	0.052	0.122	0.071	0.174	0.249	0.476	0.072	0.068	0.165	0.192	0.192	0.064	0.111	0.091	0.119	0.058	0.07	0.415	0.237	1.453	0.443	0.155	0.113	0.343	0.229	0.074	0.129	0.19	0.045	0.478
Measured yield lysate_dh5a				11.4623	9.84569	11.7779	8.60217	7.85735	10.6415	8.57779	11.0118	11.4342	11.4098	7.92054	9.66657	4.87545	11.8025	8.05139	11.1723	10.9702	8.124	10.4962	9.53873	4.97614	10.852	4.40934	10.5243	10.7949	11.2561	11.2561	9.80384	10.5429	9.73326	9.64415	9.83485	10.9134	11.3799	10.1911	8.93565	10.068	10.0926	6.69888	7.63128	9.18852	9.18981	4.19218	9.71708	7.96218	11.1103
std				1.12926	0.833989	0.636153	0.311649	0.20428	0.638858	0.430991	0.69464	0.191664	0.491446	1.2233	0.306874	0.195997	0.900795	0.194903	0.865734	0.703567	1.33847	0.248508	0.353264	0.915169	0.355426	0.258491	0.4697	1.04937	0.714927	0.714927	0.209465	0.684088	0.188221	0.347068	0.190038	0.508936	0.666855	0.233694	0.183177	0.47145	0.55834	0.649202	0.68504	0.856824	0.947829	0.458366	0.181744	0.253617	0.763781
[truncated: 31 more columns]

[truncated: 1 more sheets: Supplementary Figure 8]
